# Supplementary material for: Associations Between Blood Eosinophil Surface Proteins and Clinical Traits in Severe Asthma and Chronic Rhinosinusitis With Nasal Polyposis
Source: Allergy. 2025 Aug 2;80(12):3454–7. doi: 10.1111/all.70001 (PMC12666750; doi:10.1111/all.70001)
Supplement: Supplementary file 1 — Data S1: all70001‐sup‐0001‐DataS1.zip. [file ALL-80-3454-s001.zip]

Archive with 2 entries (2 files):
- all70001-sup-0001-Supplementary informations.docx
- Revised_Delaunay_et_al._2025_Supplementary_Figures.pdf
